# Supplementary material for: Salpingitis in Non-Sexually Active Girls: Clinical Spectrum and Diagnostic Clues from a Pediatric Cohort
Source: Children (Basel). 2026 Feb 24;13(3):311. doi: 10.3390/children13030311 (PMC13025358; doi:10.3390/children13030311)
Supplement: Supplementary file 1 [file children-13-00311-s001.zip]

Archive with 1 entries (1 files):
- children-4093984-Supplementary Table S1 Clean- literature review.pdf
